# Supplementary material for: Multidrug-Resistant Bacteria in a COVID-19 Hospital in Zagreb
Source: Pathogens. 2023 Jan 10;12(1):117. doi: 10.3390/pathogens12010117 (PMC9863123; doi:10.3390/pathogens12010117)
Supplement: Supplementary file 1 [file pathogens-12-00117-s001.zip]

Archive with 1 entries (1 files):
- pathogens-2115013-supplementary.pdf
